# Supplementary material for: Additional organic and bacterium fertilizer input regulated soybean root architecture and dry matter distribution for a sustainable yield in the semi-arid Region of China
Source: PLoS One. 2024 Jul 17;19(7):e0305836. doi: 10.1371/journal.pone.0305836 (PMC11253916; doi:10.1371/journal.pone.0305836)
Supplement: S1 Data — (XLSX) [file pone.0305836.s001.xlsx]

## Sheet: Minimal data set
Month	Precipitation (mm)	Precipitation (mm)	Temperature (℃)	Temperature (℃)
	2018		2019
4	33.3	13.9	49.7	14
5	44.4	18.1	22.4	16.6
6	13.5	22.5	24.2	22.3
7	158.1	24.1	125.4	23.9
8	135.4	23.3	98.3	21.2
9	91	14.4	67.4	17
10	23.7	8.6	29.1	10
These are all the values used to construct Figure 1, and all values are averages.
Soil water strorage（mm）
Growth period		2018			2019
Seedling Period	N	177.91	3.05	a	98.78	4.149	b
	N\-(m)	185.3	10.185	a	128.66	9.44	a
	NPK\-(1m)	182.92	7.12	a	130.77	8.23	a
	NPK\-(2m)	181.29	9.11532	a	127.33	5.77	a
	NPK\-(Om)	181.19	3.05	a	124.66	6.22	a
	NPK\-(Bm)	180.34	5.33	a	111.78	6.53	ab
Florescence Period	N	153.76	4.3	c	101.91	3.1	b
	N\-(m)	185.53	7.9	a	126.59	6.68	a
	NPK\-(1m)	183.74	6.3	a	130.01	7.88	a
	NPK\-(2m)	183.01	6.4	a	125.03	8.9	a
	NPK\-(Om)	164.59	5.25	b	127.5	7.53	a
	NPK\-(Bm)	164.73	5.1	b	102.51	5.11	b
Podding Period	N	92.86	2.8	c	81.53	10.1	a
	N\-(m)	110.98	3.3	a	88.78	3.11	a
	NPK\-(1m)	100.89	3.44	b	89.98	9.78	a
	NPK\-(2m)	100.69	1.8	b	86.81	5.77	a
	NPK\-(Om)	92.67	2.7	c	87.8	8.21	a
	NPK\-(Bm)	92.75	2.5	c	86.71	9.87	a
Harvesting Period	N	105.2	5.47	b	92.6	1.99	b
	N\-(m)	133.1	7.95	a	104.6	5.32	a
	NPK\-(1m)	132.6	6.54	a	107.56	5.47	a
	NPK\-(2m)	130.45	3.48	a	98.77	2.43	ab
	NPK\-(Om)	127.65	5.51	a	102.8	1.33	a
	NPK\-(Bm)	128.43	8.88	a	93.8	1.71	b
These are all the values used to construct Figure 2, from left to right: average values, standard errors, and significance markers. Excel 2010 was used to analyze data and SPSS Statistics 20.0 was used to assess univariate analysis (ANOVA). The values followed by different letters (a, b, and c) indicate significant differences between conditions at p < 0.05, n = 5. The figure was created using Or…
Percentages （%）
	Root length					Root surface area
N	18.6242	15.2544	12.7797	10.6312		18.0898	13.1087	12.7122	10.5246
N\-(m)	17.8551	17.8907	16.6285	17.1971		18.9193	17.9145	16.5302	17.3112
NPK\-(1m)	14.3992	13.1111	10.1971	8.78742		14.1275	18.4028	10.0919	8.75359
NPK\-(2m)	14.2057	16.4181	16.2392	17.234		16.656	16.4142	26.249	27.7999
NPK\-(Om)	16.62	18.7279	18.2814	18.3109		14.1703	15.5215	18.2734	18.4027
NPK\-(Bm)	18.2958	18.5976	25.873	27.8461		18.0382	18.6391	16.142	17.198
These are all the values used to construct Figure 3,The data represents the average percentages for the years 2018-2019. Excel 2010 was used to analyze data. The figure was created using Origin Pro 9.2. Effects of different fertilization treatments on root length (RL) and root surface area (SA) in the harvesting period. Interval levels for RL and SA were defined based on root diameter (RD, mm) si…
Root length density（cm·cm-3）
2018
Soil depth（cm）	N			N\-(m)			NPK\-(1m)			NPK\-(2m)			NPK\-(Om)			NPK\-(Bm)
20	5.2	0.09303	b	5.69	0.16	a	5.88	0.189	a	6.25	0.064	a	5.58	0.133	a	5.77	0.24	a
40	4.03	0.1442	b	4.63	0.13	a	4.46	0.103	a	4.98	0.073	a	4.16	0.104	b	4.89	0.19	a
60	3.9	0.179	ab	4.2	0.07	a	4.35	0.188	a	4.24	0.176	a	3.52	0.03976	b	4.53	0.179	a
80	3.42	0.29306	a	3.5	0.24	a	3.78	0.101	a	3.89	0.195	a	3.77	0.104	a	3.94	0.294	a
100	3.19	0.47325	a	3.34	0.317	a	3.34	0.316	a	3.67	0.279	a	3.54	0.23	a	3.77	0.193	a
2019
Soil depth（cm）	N			N\-(m)			NPK\-(1m)			NPK\-(2m)			NPK\-(Om)			NPK\-(Bm)
20	7.93	0.16	c	8.88	0.09	b	9.88	0.29	a	9.42	0.18	ab	9.43	0.16331	ab	10.1	0.15613	a
40	7.27	0.39	b	8.31	0.5	ab	8.33	0.5	ab	8.48	0.35	ab	8.3	0.5	ab	9.56	0.7166	a
60	6.77	0.17	b	6.9	0.08	b	7.67	0.21	ab	8.38	0.5	a	7.49	0.35	ab	8.65	0.75722	a
80	6.04	0.07	b	6.04	0.04	b	6.49	0.32	ab	6.73	0.1	ab	5.89	0.17	b	7.75	0.93852	a
100	5.35	0.5	b	5.77	0.1	b	6.34	0.15	ab	6.29	0.1	ab	5.93	0.126	b	6.92	0.75493	a
These are all the values used to construct Figure 4, from left to right: average values, standard errors, and significance markers. Excel 2010 was used to analyze data and SPSS Statistics 20.0 was used to assess univariate analysis (ANOVA). The values followed by different letters (a, b, and c) indicate significant differences between conditions at p < 0.05, n = 5. The figure was created using Or…
	DMA	ADM	RL	RLD	SA	RVM			Yield	DMA	RL	SA	RLD
2018	88.7133	1.46	738.19	4.14807	161.18	554.79		2018	2135.54	90.01	336.12	326.49	7.0267
	97.8275	1.76	630.08	5.078	167.85	468.12			2926.85	102.855	328.27	329.11	7.3798
	90.4267	1.2	529.43	5.2276	154.4	487.41			2854.61	97.4333	270.85	276.49	7.4453
	102.24	1.93	887.78	5.1381	188.42	675.4			2740.52	100.65	279.98	346.12	7.8037
	99.0333	1.63	687.59	4.8015	154.16	388.45			2252.7	101.003	309.19	355.44	7.10206
	107.883	1.8	782.32	5.2804	172.93	483.58			3705.33	112.79	355.85	378.8	7.9737
	DMA	ADM	RL	RLD	SA	RVM			Yield	DMA	RL	SA	RLD
2019	90.01	1.84	336.12	7.0267	326.49	815.89		2019	2207.34	88.7133	738.19	161.18	4.14807
	102.855	1.88	328.27	7.3798	329.11	736.35			3089.25	97.8275	630.08	167.85	5.078
	97.4333	1.38	270.85	7.4453	276.49	529.43			3074.25	90.4267	529.43	154.4	5.2276
	100.657	1.81	279.98	7.8037	346.12	771.4			2413.82	102.24	887.78	188.42	5.1381
	101.003	1.9	309.19	7.10206	355.44	687.59			2973.22	99.0333	687.59	154.16	4.8015
	112.79	1.94	355.85	7.9737	378.8	571.14			3950.55	107.883	782.32	172.93	5.2804
These are all the values used to construct Figure 5. Correlation analysis between soybean dry matter accumulation and roots system in the harvesting period. In this figure, * Significant difference at p < 0.05; ** Significant difference at p < 0.01; DMA, dry matter accumulation; ADM, average diameter of root; RL, root length; RLD, root length density; SA, root surface area; RVM, Root volume. Exce…								These are all the values used to construct Figure 6. Correlation analysis among soybean yield, dry matter accumulation and roots system in the harvesting period. In this figure, * Significant difference at p < 0.05; ** Significant difference at p < 0.01; DMA, dry matter accumulation; RL, root length; SA, root surface area; RLD, root length density. Excel 2010 was used to analyze data, and all val…
Treatment	Yield（kg/ha）		ET（mm）			WUE（%）
	2018	2019	2018	2019	2018		2019
N	2207. 34±18. 83b	2135. 54±9. 32b	468. 83a	375. 56a	4. 71c		5. 68c
Nm	3089. 25±12. 37a	2926. 85±7. 26a	456. 27b	368. 56b	6. 77ab		7. 94ab
NPK1m	3074. 25±10. 49a	2854. 61±10. 80a	459. 10b	368. 33b	6. 69ab		7. 75ab
NPK2m	2413. 82±18. 25b	2740. 52±7. 66a	467. 91a	369. 04b	5. 35b		7. 42ab
NPKOm	2973. 22±17. 40ab	2252. 70±7. 86b	468. 80a	369. 02b	6. 34ab		6. 10b
NPKBm	3950. 55±10. 09a	3705. 33±17. 35a	460. 70a	370. 97a	8. 57a		9. 99a
Table 2. Effect of different fertilization treatments on soybean yield. ET and WUE in the harvesting period. Excel 2010 was used to analyze data and SPSS Statistics 20.0 was used to assess univariate analysis (ANOVA). The data in the table are mean ± Standard error, the values followed by different letters (a, b, and c) indicate significant differences between conditions at p < 0.05, n = 5. The c…
Note：I apologize for any confusion. I understand that the submitted data is a minimal dataset and that only a subset of the data was used in this study. It is mentioned in the manuscript that only a portion of the dataset was utilized, and it aligns with the requirement of submitting data (Authors do not need to submit their entire data set if only a portion of the data was used in the reported s…
